# Supplementary material for: High Tibial Osteotomy (HTO), Unicompartmental Knee Arthroplasty (UKA), and Proximal Fibular Osteotomy (PFO) for Medial-Compartment Knee Osteoarthritis: A Narrative Review of Comparative Mechanisms, Clinical Outcomes, and Decision-Making
Source: J Clin Med. 2025 Nov 6;14(21):7882. doi: 10.3390/jcm14217882 (PMC12608725; doi:10.3390/jcm14217882)
Supplement: Supplementary file 1 [file jcm-14-07882-s001.zip]

Archive with 1 entries (1 files):
- jcm-3969040-supplementary.pdf
